# Supplementary material for: Profiling Secreted miRNA Biomarkers of Chemical-Induced Neurodegeneration in Human iPSC-Derived Neurons
Source: Toxicol Sci. 2022 Feb 4;186(2):221–41. doi: 10.1093/toxsci/kfac011 (PMC8963304; doi:10.1093/toxsci/kfac011)
Supplement: kfac011_Supplementary_Data [file kfac011_supplementary_data.zip]

Archive with 4 entries (3 files):
- kfac011-suppl_data/
- kfac011-suppl_data/toxsci-21-0524-File010.docx
- kfac011-suppl_data/toxsci-21-0524-File011.txt
- kfac011-suppl_data/toxsci-21-0524-File012.xlsx
