# Supplementary material for: Profiling Secreted miRNA Biomarkers of Chemical-Induced Neurodegeneration in Human iPSC-Derived Neurons
Source: Toxicol Sci. 2022 Feb 4;186(2):221–41. doi: 10.1093/toxsci/kfac011 (PMC8963304; doi:10.1093/toxsci/kfac011)
Supplement: kfac011_Supplementary_Data [file kfac011_supplementary_data.zip › kfac011-suppl_data/toxsci-21-0524-File011.txt]

EntrezID	gene_name	gene_name_orig	exp_name	p.value	log2_FC	FC	adjust_p_value_BH	qvalue
406886	hsa-let-7d	hsa-let-7d-4395394	Col100	0.00517	-1.08	0.47	0.53418	0.01242
406890	hsa-let-7g	hsa-let-7g-4395393	Dox30	0.0071	-1.03	0.49	0.27571	0.04179
100302188	hsa-mir-1243	hsa-miR-1243-002854	Bis10	0.0065	1.6	3.04	0.35749	0.08776
100302251	hsa-mir-1264	hsa-miR-1264-002799	Ro100	0.00234	-1.35	0.39	0.55485	0.23638
100302179	hsa-mir-1270	hsa-miR-1270-002807	Bis30	0.00981	-1.25	0.42	0.21281	0.08265
100302179	hsa-mir-1270	hsa-miR-1270-002807	Dox30	0.0029	-1.51	0.35	0.27571	0.04179
NA	hsa-mir-1274b	hsa-miR-1274B-002884	Bis10	0.00891	-0.8	0.58	0.35749	0.08776
406918	hsa-mir-129-3p	hsa-miR-129-3p-4373297	Bis10	0.000633	-0.71	0.61	0.12054	0.02959
100302246	hsa-mir-1301	hsa-miR-1301-002827	Bis30	0.00578	3.24	9.45	0.21281	0.08265
100302128	hsa-mir-1302	hsa-miR-1302-002901	Bis30	0.00465	-0.68	0.63	0.21281	0.08265
100302130	hsa-mir-1302	hsa-miR-1302-002901	Bis30	0.00465	-0.68	0.63	0.21281	0.08265
100422831	hsa-mir-1302	hsa-miR-1302-002901	Bis30	0.00465	-0.68	0.63	0.21281	0.08265
100302147	hsa-mir-1302	hsa-miR-1302-002901	Bis30	0.00465	-0.68	0.63	0.21281	0.08265
100302278	hsa-mir-1302	hsa-miR-1302-002901	Bis30	0.00465	-0.68	0.63	0.21281	0.08265
100302146	hsa-mir-1302	hsa-miR-1302-002901	Bis30	0.00465	-0.68	0.63	0.21281	0.08265
100302140	hsa-mir-1302	hsa-miR-1302-002901	Bis30	0.00465	-0.68	0.63	0.21281	0.08265
100302223	hsa-mir-1302	hsa-miR-1302-002901	Bis30	0.00465	-0.68	0.63	0.21281	0.08265
100422919	hsa-mir-1302	hsa-miR-1302-002901	Bis30	0.00465	-0.68	0.63	0.21281	0.08265
100302227	hsa-mir-1302	hsa-miR-1302-002901	Bis30	0.00465	-0.68	0.63	0.21281	0.08265
100302147	hsa-mir-1302	hsa-miR-1302-002901	Bis30	0.00465	-0.68	0.63	0.21281	0.08265
100302278	hsa-mir-1302	hsa-miR-1302-002901	Bis30	0.00465	-0.68	0.63	0.21281	0.08265
100302146	hsa-mir-1302	hsa-miR-1302-002901	Bis30	0.00465	-0.68	0.63	0.21281	0.08265
100422831	hsa-mir-1302	hsa-miR-1302-002901	Bis30	0.00465	-0.68	0.63	0.21281	0.08265
100422834	hsa-mir-1302	hsa-miR-1302-002901	Bis30	0.00465	-0.68	0.63	0.21281	0.08265
100302140	hsa-mir-1302	hsa-miR-1302-002901	Bis30	0.00465	-0.68	0.63	0.21281	0.08265
100422834	hsa-mir-1302	hsa-miR-1302-002901	Bis30	0.00465	-0.68	0.63	0.21281	0.08265
100302140	hsa-mir-1302	hsa-miR-1302-002901	Bis30	0.00465	-0.68	0.63	0.21281	0.08265
100302223	hsa-mir-1302	hsa-miR-1302-002901	Bis30	0.00465	-0.68	0.63	0.21281	0.08265
100422919	hsa-mir-1302	hsa-miR-1302-002901	Bis30	0.00465	-0.68	0.63	0.21281	0.08265
100302227	hsa-mir-1302	hsa-miR-1302-002901	Bis30	0.00465	-0.68	0.63	0.21281	0.08265
100302130	hsa-mir-1302	hsa-miR-1302-002901	Bis30	0.00465	-0.68	0.63	0.21281	0.08265
100302128	hsa-mir-1302	hsa-miR-1302-002901	Bis30	0.00465	-0.68	0.63	0.21281	0.08265
100302146	hsa-mir-1302	hsa-miR-1302-002901	Bis30	0.00465	-0.68	0.63	0.21281	0.08265
100422831	hsa-mir-1302	hsa-miR-1302-002901	Bis30	0.00465	-0.68	0.63	0.21281	0.08265
100422834	hsa-mir-1302	hsa-miR-1302-002901	Bis30	0.00465	-0.68	0.63	0.21281	0.08265
100302140	hsa-mir-1302	hsa-miR-1302-002901	Bis30	0.00465	-0.68	0.63	0.21281	0.08265
100302223	hsa-mir-1302	hsa-miR-1302-002901	Bis30	0.00465	-0.68	0.63	0.21281	0.08265
100422919	hsa-mir-1302	hsa-miR-1302-002901	Bis30	0.00465	-0.68	0.63	0.21281	0.08265
100302227	hsa-mir-1302	hsa-miR-1302-002901	Bis30	0.00465	-0.68	0.63	0.21281	0.08265
100302130	hsa-mir-1302	hsa-miR-1302-002901	Bis30	0.00465	-0.68	0.63	0.21281	0.08265
100302128	hsa-mir-1302	hsa-miR-1302-002901	Bis30	0.00465	-0.68	0.63	0.21281	0.08265
100302147	hsa-mir-1302	hsa-miR-1302-002901	Bis30	0.00465	-0.68	0.63	0.21281	0.08265
100302278	hsa-mir-1302	hsa-miR-1302-002901	Bis30	0.00465	-0.68	0.63	0.21281	0.08265
100302146	hsa-mir-1302	hsa-miR-1302-002901	Bis30	0.00465	-0.68	0.63	0.21281	0.08265
100422831	hsa-mir-1302	hsa-miR-1302-002901	Bis30	0.00465	-0.68	0.63	0.21281	0.08265
100422834	hsa-mir-1302	hsa-miR-1302-002901	Bis30	0.00465	-0.68	0.63	0.21281	0.08265
100302140	hsa-mir-1302	hsa-miR-1302-002901	Bis30	0.00465	-0.68	0.63	0.21281	0.08265
100302223	hsa-mir-1302	hsa-miR-1302-002901	Bis30	0.00465	-0.68	0.63	0.21281	0.08265
100422919	hsa-mir-1302	hsa-miR-1302-002901	Bis30	0.00465	-0.68	0.63	0.21281	0.08265
100302227	hsa-mir-1302	hsa-miR-1302-002901	Bis30	0.00465	-0.68	0.63	0.21281	0.08265
100302130	hsa-mir-1302	hsa-miR-1302-002901	Bis30	0.00465	-0.68	0.63	0.21281	0.08265
100302128	hsa-mir-1302	hsa-miR-1302-002901	Bis30	0.00465	-0.68	0.63	0.21281	0.08265
100302147	hsa-mir-1302	hsa-miR-1302-002901	Bis30	0.00465	-0.68	0.63	0.21281	0.08265
100302278	hsa-mir-1302	hsa-miR-1302-002901	Bis30	0.00465	-0.68	0.63	0.21281	0.08265
100302146	hsa-mir-1302	hsa-miR-1302-002901	Bis30	0.00465	-0.68	0.63	0.21281	0.08265
100422831	hsa-mir-1302	hsa-miR-1302-002901	Bis30	0.00465	-0.68	0.63	0.21281	0.08265
100422834	hsa-mir-1302	hsa-miR-1302-002901	Bis30	0.00465	-0.68	0.63	0.21281	0.08265
100302140	hsa-mir-1302	hsa-miR-1302-002901	Bis30	0.00465	-0.68	0.63	0.21281	0.08265
100302223	hsa-mir-1302	hsa-miR-1302-002901	Bis30	0.00465	-0.68	0.63	0.21281	0.08265
100422919	hsa-mir-1302	hsa-miR-1302-002901	Bis30	0.00465	-0.68	0.63	0.21281	0.08265
100302227	hsa-mir-1302	hsa-miR-1302-002901	Bis30	0.00465	-0.68	0.63	0.21281	0.08265
100302130	hsa-mir-1302	hsa-miR-1302-002901	Bis30	0.00465	-0.68	0.63	0.21281	0.08265
100302128	hsa-mir-1302	hsa-miR-1302-002901	Bis30	0.00465	-0.68	0.63	0.21281	0.08265
100302147	hsa-mir-1302	hsa-miR-1302-002901	Bis30	0.00465	-0.68	0.63	0.21281	0.08265
100302278	hsa-mir-1302	hsa-miR-1302-002901	Bis30	0.00465	-0.68	0.63	0.21281	0.08265
100302223	hsa-mir-1302	hsa-miR-1302-002901	Bis30	0.00465	-0.68	0.63	0.21281	0.08265
100422919	hsa-mir-1302	hsa-miR-1302-002901	Bis30	0.00465	-0.68	0.63	0.21281	0.08265
100302227	hsa-mir-1302	hsa-miR-1302-002901	Bis30	0.00465	-0.68	0.63	0.21281	0.08265
100302130	hsa-mir-1302	hsa-miR-1302-002901	Bis30	0.00465	-0.68	0.63	0.21281	0.08265
100302128	hsa-mir-1302	hsa-miR-1302-002901	Bis30	0.00465	-0.68	0.63	0.21281	0.08265
100302147	hsa-mir-1302	hsa-miR-1302-002901	Bis30	0.00465	-0.68	0.63	0.21281	0.08265
100302278	hsa-mir-1302	hsa-miR-1302-002901	Bis30	0.00465	-0.68	0.63	0.21281	0.08265
100302130	hsa-mir-1302	hsa-miR-1302-002901	Bis30	0.00465	-0.68	0.63	0.21281	0.08265
100302128	hsa-mir-1302	hsa-miR-1302-002901	Bis30	0.00465	-0.68	0.63	0.21281	0.08265
100302147	hsa-mir-1302	hsa-miR-1302-002901	Bis30	0.00465	-0.68	0.63	0.21281	0.08265
100302278	hsa-mir-1302	hsa-miR-1302-002901	Bis30	0.00465	-0.68	0.63	0.21281	0.08265
100302146	hsa-mir-1302	hsa-miR-1302-002901	Bis30	0.00465	-0.68	0.63	0.21281	0.08265
100422831	hsa-mir-1302	hsa-miR-1302-002901	Bis30	0.00465	-0.68	0.63	0.21281	0.08265
100422834	hsa-mir-1302	hsa-miR-1302-002901	Bis30	0.00465	-0.68	0.63	0.21281	0.08265
100302140	hsa-mir-1302	hsa-miR-1302-002901	Bis30	0.00465	-0.68	0.63	0.21281	0.08265
100302223	hsa-mir-1302	hsa-miR-1302-002901	Bis30	0.00465	-0.68	0.63	0.21281	0.08265
100422919	hsa-mir-1302	hsa-miR-1302-002901	Bis30	0.00465	-0.68	0.63	0.21281	0.08265
100302227	hsa-mir-1302	hsa-miR-1302-002901	Bis30	0.00465	-0.68	0.63	0.21281	0.08265
100302130	hsa-mir-1302	hsa-miR-1302-002901	Bis30	0.00465	-0.68	0.63	0.21281	0.08265
100302128	hsa-mir-1302	hsa-miR-1302-002901	Bis30	0.00465	-0.68	0.63	0.21281	0.08265
100302147	hsa-mir-1302	hsa-miR-1302-002901	Bis30	0.00465	-0.68	0.63	0.21281	0.08265
100302278	hsa-mir-1302	hsa-miR-1302-002901	Bis30	0.00465	-0.68	0.63	0.21281	0.08265
100302146	hsa-mir-1302	hsa-miR-1302-002901	Bis30	0.00465	-0.68	0.63	0.21281	0.08265
100422831	hsa-mir-1302	hsa-miR-1302-002901	Bis30	0.00465	-0.68	0.63	0.21281	0.08265
100422834	hsa-mir-1302	hsa-miR-1302-002901	Bis30	0.00465	-0.68	0.63	0.21281	0.08265
100302140	hsa-mir-1302	hsa-miR-1302-002901	Bis30	0.00465	-0.68	0.63	0.21281	0.08265
100302223	hsa-mir-1302	hsa-miR-1302-002901	Bis30	0.00465	-0.68	0.63	0.21281	0.08265
100422919	hsa-mir-1302	hsa-miR-1302-002901	Bis30	0.00465	-0.68	0.63	0.21281	0.08265
100302227	hsa-mir-1302	hsa-miR-1302-002901	Bis30	0.00465	-0.68	0.63	0.21281	0.08265
100302130	hsa-mir-1302	hsa-miR-1302-002901	Bis30	0.00465	-0.68	0.63	0.21281	0.08265
100302128	hsa-mir-1302	hsa-miR-1302-002901	Bis30	0.00465	-0.68	0.63	0.21281	0.08265
100302147	hsa-mir-1302	hsa-miR-1302-002901	Bis30	0.00465	-0.68	0.63	0.21281	0.08265
100302278	hsa-mir-1302	hsa-miR-1302-002901	Bis30	0.00465	-0.68	0.63	0.21281	0.08265
100302146	hsa-mir-1302	hsa-miR-1302-002901	Bis30	0.00465	-0.68	0.63	0.21281	0.08265
100422831	hsa-mir-1302	hsa-miR-1302-002901	Bis30	0.00465	-0.68	0.63	0.21281	0.08265
100422834	hsa-mir-1302	hsa-miR-1302-002901	Bis30	0.00465	-0.68	0.63	0.21281	0.08265
100302140	hsa-mir-1302	hsa-miR-1302-002901	Bis30	0.00465	-0.68	0.63	0.21281	0.08265
100302223	hsa-mir-1302	hsa-miR-1302-002901	Bis30	0.00465	-0.68	0.63	0.21281	0.08265
100422919	hsa-mir-1302	hsa-miR-1302-002901	Bis30	0.00465	-0.68	0.63	0.21281	0.08265
100302227	hsa-mir-1302	hsa-miR-1302-002901	Bis30	0.00465	-0.68	0.63	0.21281	0.08265
100302146	hsa-mir-1302	hsa-miR-1302-002901	Bis30	0.00465	-0.68	0.63	0.21281	0.08265
100422831	hsa-mir-1302	hsa-miR-1302-002901	Bis30	0.00465	-0.68	0.63	0.21281	0.08265
100422834	hsa-mir-1302	hsa-miR-1302-002901	Bis30	0.00465	-0.68	0.63	0.21281	0.08265
100302140	hsa-mir-1302	hsa-miR-1302-002901	Bis30	0.00465	-0.68	0.63	0.21281	0.08265
100302223	hsa-mir-1302	hsa-miR-1302-002901	Bis30	0.00465	-0.68	0.63	0.21281	0.08265
100422919	hsa-mir-1302	hsa-miR-1302-002901	Bis30	0.00465	-0.68	0.63	0.21281	0.08265
100302227	hsa-mir-1302	hsa-miR-1302-002901	Bis30	0.00465	-0.68	0.63	0.21281	0.08265
100302140	hsa-mir-1302	hsa-miR-1302-002901	Bis30	0.00465	-0.68	0.63	0.21281	0.08265
100302223	hsa-mir-1302	hsa-miR-1302-002901	Bis30	0.00465	-0.68	0.63	0.21281	0.08265
100422919	hsa-mir-1302	hsa-miR-1302-002901	Bis30	0.00465	-0.68	0.63	0.21281	0.08265
100302227	hsa-mir-1302	hsa-miR-1302-002901	Bis30	0.00465	-0.68	0.63	0.21281	0.08265
100302130	hsa-mir-1302	hsa-miR-1302-002901	Bis30	0.00465	-0.68	0.63	0.21281	0.08265
100302128	hsa-mir-1302	hsa-miR-1302-002901	Bis30	0.00465	-0.68	0.63	0.21281	0.08265
100302147	hsa-mir-1302	hsa-miR-1302-002901	Bis30	0.00465	-0.68	0.63	0.21281	0.08265
100302278	hsa-mir-1302	hsa-miR-1302-002901	Bis30	0.00465	-0.68	0.63	0.21281	0.08265
100302146	hsa-mir-1302	hsa-miR-1302-002901	Bis30	0.00465	-0.68	0.63	0.21281	0.08265
100422831	hsa-mir-1302	hsa-miR-1302-002901	Bis30	0.00465	-0.68	0.63	0.21281	0.08265
100422834	hsa-mir-1302	hsa-miR-1302-002901	Bis30	0.00465	-0.68	0.63	0.21281	0.08265
100302278	hsa-mir-1302	hsa-miR-1302-002901	Bis30	0.00465	-0.68	0.63	0.21281	0.08265
100302146	hsa-mir-1302	hsa-miR-1302-002901	Bis30	0.00465	-0.68	0.63	0.21281	0.08265
100422831	hsa-mir-1302	hsa-miR-1302-002901	Bis30	0.00465	-0.68	0.63	0.21281	0.08265
100422834	hsa-mir-1302	hsa-miR-1302-002901	Bis30	0.00465	-0.68	0.63	0.21281	0.08265
100302147	hsa-mir-1302	hsa-miR-1302-002901	Bis30	0.00465	-0.68	0.63	0.21281	0.08265
100302130	hsa-mir-1302	hsa-miR-1302-002901	Bis30	0.00465	-0.68	0.63	0.21281	0.08265
100302128	hsa-mir-1302	hsa-miR-1302-002901	Bis30	0.00465	-0.68	0.63	0.21281	0.08265
100302270	hsa-mir-1305	has-miR-1305-002867	Pac100	0.00249	4.89	29.63	0.3304	0.1196
100302270	hsa-mir-1305	has-miR-1305-002867	Pac01	0.00761	4.79	27.68	0.05868	0.01498
100302270	hsa-mir-1305	has-miR-1305-002867	Bis10	0.0033	4.83	28.36	0.31402	0.07709
406919	hsa-mir-130a	hsa-miR-130a-4373145	Bis10	0.000616	-0.89	0.54	0.12054	0.02959
406920	hsa-mir-130b#	hsa-miR-130b#-002114	Bis10	0.00151	-2.32	0.2	0.1922	0.04718
406920	hsa-mir-130b#	hsa-miR-130b#-002114	Col100	0.00122	-2.37	0.19	0.34125	0.00794
406961	hsa-mir-185	hsa-miR-185-4395382	Col100	0.0038	-1.49	0.36	0.53418	0.01242
100126346	hsa-mir-190b	hsa-miR-190b-002263	Col100	0.00134	1.01	2.01	0.34125	0.00794
406980	hsa-mir-19b-1#	hsa-miR-19b-1#-002425	Ro1	0.00727	-1.55	0.34	0.52707	0.07983
406982	hsa-mir-20a#	hsa-miR-20a#-002437	Pac01	0.00258	-1.94	0.26	0.05868	0.01498
406982	hsa-mir-20a#	hsa-miR-20a#-002437	Col01	0.000848	-1.74	0.3	0.14765	0.05237
406999	hsa-mir-217	hsa-miR-217-4395448	Bis10	0.00246	-1.46	0.36	0.26735	0.06563
407018	hsa-mir-27a	hsa-miR-27a-4373287	Dox30	0.0078	-1.34	0.4	0.27571	0.04179
407027	hsa-mir-301a	hsa-miR-301a-4373064	Bis10	0.0084	-0.71	0.61	0.35749	0.08776
407028	hsa-mir-302a	hsa-miR-302a-4378070	Bis10	0.00759	-2.82	0.14	0.35749	0.08776
407030	hsa-mir-30b	hsa-miR-30b-4373290	Bis10	0.00494	-0.98	0.51	0.31728	0.07789
407033	hsa-mir-30d	hsa-miR-30d-000420	Dox1	0.00186	-0.62	0.65	0.90907	0.90907
442898	hsa-mir-324-3p	hsa-miR-324-3p-4395272	Bis10	0.00111	-1.04	0.49	0.16975	0.04167
407040	hsa-mir-34a	hsa-miR-34a-4395168	Bis10	0.00846	-0.62	0.65	0.35749	0.08776
494323	hsa-mir-361-5p	hsa-miR-361-5p-4373035	Bis10	0.00467	-0.76	0.59	0.31728	0.07789
574030	hsa-mir-362-3p	hsa-miR-362-3p-4395228	Bis30	0.00775	1.27	2.41	0.21281	0.08265
100126355	hsa-mir-365	hsa-miR-365-4373194	Pac01	0.00833	-0.66	0.63	0.05868	0.01498
100126356	hsa-mir-365	hsa-miR-365-4373194	Pac01	0.00833	-0.66	0.63	0.05868	0.01498
442919	hsa-mir-374a	hsa-miR-374a-4373028	Col100	0.00972	-0.75	0.59	0.57481	0.01337
NA	hsa-mir-378	hsa-miR-378-002243	Pac100	0.00844	1.74	3.34	0.3304	0.1196
NA	hsa-mir-378	hsa-miR-378-002243	Bis10	0.005	2.01	4.02	0.31728	0.07789
574434	hsa-mir-410	hsa-miR-410-4378093	Ro1	0.00672	-0.76	0.59	0.52707	0.07983
693121	hsa-mir-411	hsa-miR-411-4381013	Bis10	0.00796	1.22	2.33	0.35749	0.08776
574034	hsa-mir-433	hsa-miR-433-4373205	Pac100	0.00984	1.37	2.59	0.3304	0.1196
574441	hsa-mir-488	hsa-miR-488-001106	Pac100	0.00635	0.79	1.73	0.3304	0.1196
574503	hsa-mir-501-5p	hsa-miR-501-5p-4373226	Col100	0.00449	-4.63	0.04	0.53418	0.01242
574503	hsa-mir-501-5p	hsa-miR-501-5p-4373226	Bis10	0.00491	-4.58	0.04	0.31728	0.07789
693124	hsa-mir-532-3p	hsa-miR-532-3p-4395466	Bis10	0.000344	-0.7	0.62	0.12054	0.02959
693162	hsa-mir-577	hsa-miR-577-002675	Col100	0.000762	-2.2	0.22	0.34125	0.00794
693162	hsa-mir-577	hsa-miR-577-002675	Bis30	0.00967	-2.5	0.18	0.21281	0.08265
693186	hsa-mir-601	hsa-miR-601-001558	Bis10	0.00693	3.31	9.94	0.35749	0.08776
100302234	hsa-mir-664	hsa-miR-664-002897	Dox30	0.00244	0.65	1.57	0.27571	0.04179
100126309	hsa-mir-875-5p	hsa-miR-875-5p-002203	Bis30	0.00898	1.64	3.11	0.21281	0.08265
407046	hsa-mir-9	hsa-miR-9-4373285	Col100	0.00556	-0.74	0.6	0.53418	0.01242
407047	hsa-mir-9	hsa-miR-9-4373285	Col100	0.00556	-0.74	0.6	0.53418	0.01242
407046	hsa-mir-9	hsa-miR-9-4373285	Col100	0.00556	-0.74	0.6	0.53418	0.01242
407051	hsa-mir-9	hsa-miR-9-4373285	Col100	0.00556	-0.74	0.6	0.53418	0.01242
407051	hsa-mir-9	hsa-miR-9-4373285	Col100	0.00556	-0.74	0.6	0.53418	0.01242
407051	hsa-mir-9	hsa-miR-9-4373285	Col100	0.00556	-0.74	0.6	0.53418	0.01242
407046	hsa-mir-9	hsa-miR-9-4373285	Col100	0.00556	-0.74	0.6	0.53418	0.01242
407047	hsa-mir-9	hsa-miR-9-4373285	Col100	0.00556	-0.74	0.6	0.53418	0.01242
407047	hsa-mir-9	hsa-miR-9-4373285	Col100	0.00556	-0.74	0.6	0.53418	0.01242
407056	hsa-mir-99b	hsa-miR-99b-4373007	Bis10	0.000445	-0.69	0.62	0.12054	0.02959
